# Supplementary material for: Seafood Labeling in Croatia: Molecular Evidence and Regulatory Insights
Source: Foods. 2025 Mar 7;14(6):917. doi: 10.3390/foods14060917 (PMC11940833; doi:10.3390/foods14060917)
Supplement: Supplementary file 1 [file foods-14-00917-s001.zip]

Archive with 1 entries (1 files):
- foods-3491697-supplementary.xlsx
