# Supplementary material for: Seafood Labeling in Croatia: Molecular Evidence and Regulatory Insights
Source: Foods. 2025 Mar 7;14(6):917. doi: 10.3390/foods14060917 (PMC11940833; doi:10.3390/foods14060917)
Supplement: Supplementary file 1 [file foods-14-00917-s001.zip › foods-3491697-supplementary.xlsx]

## Sheet: Tuna
Table S1. Tuna samples obtained from Croatian market . The table shows declared name (Croatian name; Scientific name), the species identified by BLAST (https://www.ncbi.nlm.nih.gov/BLAST) and BOLD (https://v3.boldsystems.org/), the similarity between the amplified and the most similar sequence existing in GeneBank and BOLD (%) for two sets of primers, labeling status; correct/partially labeled/mi…
Declared Scientific Name	GenBank Result (BLAST, BOLD)	% Identity (GenBank) F1R1	% Identity (GenBank) F2R2	% Identity (BOLD) F1R1	% Identity (BOLD) F2R2	Labelling	Sampling source	Level of proces
Žutoperajna tuna; Thunnus albacares	Thunnus albacares	99.23	99.03	100	100	Correct	Restaurant	Fresh
Žutoperajna tuna;Thunnus albacares	Thunnus albacares	97.76	98.79	100	100	Correct	Restaurant	Fresh
Žutoperajna tuna; Thunnus albacares	Thunnus albacares	95.17	99.25	96.99	99.69	Correct	Restaurant	Fresh
Žutoperajna tuna; Thunnus albacares	Thunnus albacares	99.39	98.94	98.91	100	Correct	Restaurant	Fresh
Žutoperajna tuna; Thunnus albacares	Thunnus albacares	99.70	99.39	100	100	Correct	Fish markets	Fresh
File žutoperajne tune; Thunnus albacares	Thunnus albacares	99.70	98.94	99.68	84.42	Correct	Retail chain	Frozen
Žutoperajna tuna; Thunnus albacares	Thunnus albacares	99.84	99.10	99.41	100	Correct	NA	NA
Žutoperajna tuna; Thunnus albacares	Thunnus albacares	99.55	99.39	84.42	99.93	Correct	Retail chain	Frozen
Tuna filet smrznuti s okusom	Thunnus albacares	99.69	99.54	100	100	Partially Labeled	Retail chain	Frozen
Žutoperajna tuna; Thunnus albacares	Thunnus albacares	99.25	99.26	91.65	99.68	Correct	Retail chain	Frozen
Žutoperajna tuna	Thunnus albacares	99.85	99.69	100	100	Partially Labeled	Retail chain	Frozen
Žutoperajna tuna	Thunnus albacares	99.85	NA	100	NA	Partially Labeled	Retail chain	Frozen
No declaration	Thunnus albacares	99.54	99.85	99.86	100	Partially Labeled	NA	NA
Žutoperajna tuna; Thunnus albacares	Thunnus albacares	99.10	99.39	100	100	Correct	Retail chain	Frozen
Žutoperajna tuna; Thunnus albacares	Thunnus albacares	NA	99.54	NA	100	Correct	NA	NA
Žutoperajna tuna; Thunnus albacares	Thunnus albacares	98.15	98.05	99.44	99.84	Correct	Fish markets	Fresh
Tuna; Thunnus albacares	Thunnus albacares	99.23	99.83	99.69	100	Partially Labeled	Restaurant	Fresh
Žutoperajna tuna; Thunnus albacares	Thunnus albacares	98.61	99.38	99.35	99.86	Correct	Restaurant	Fresh
Žutoperajna tuna; Thunnus albacares	Thunnus albacares	98.19	99.69	98.91	100	Correct	Restaurant	Fresh
Žutoperajna tuna; Thunnus albacares	Thunnus albacares	NA	99.40	NA	100	Correct	Fish markets	Fresh
Žutoperajna tuna; Thunnus albacares	Thunnus albacares	99.84	99.69	99.69	100	Correct	Restaurant	Fresh
Žutoperajna tuna; Thunnus albacares	Thunnus albacares	99.55	99.86	100	100	Correct	Restaurant	Fresh
Žutoperajna tuna; Thunnus albacares	Thunnus albacares	99.84	99.69	100	100	Correct	Restaurant	Fresh
Žutoperajna tuna; Thunnus albacares	Thunnus albacares	99.22	99.25	100	100	Correct	NA	NA
Žutoperajna tuna; Thunnus albacares	Thunnus albacares	99.38	99.69	99.6	NA	Correct	NA	NA
Žutoperajna tuna; Thunnus albacares	Thunnus albacares	98.92	99.39	99.53	NA	Correct	Restaurant	Fresh
Žutoperajna tuna; Thunnus albacares	Thunnus albacares	99.52	98.62	100	95.87	Correct	Retail chain	Frozen
Žutoperajna tuna; Thunnus albacares	Thunnus albacares	99.20	99.53	100	100	Correct	Fish markets	Fresh
file tune Premium Sashimi	Thunnus albacares	99.10	100	100	100	Partially Labeled	Retail chain	Frozen
tuna - filet vakum	Thunnus albacares	99.54	99.36	99.68	99.86	Partially Labeled	Retail chain	Frozen
tuna - filet vakum	Thunnus albacares	99.84	100	100	100	Partially Labeled	Retail chain	Frozen
tuna - filet vakum	Thunnus albacares	99.36	99.22	99.83	100	Partially Labeled	Retail chain	Frozen
Žutoperajna tuna; Thunnus albacares	Thunnus albacares	99.37	100	100	100	Correct	Retail chain	Frozen
Filet žutoperajne tune	Thunnus albacares	99.38	99.69	100	100	Partially Labeled	Retail chain	Frozen
Žutoperajna tuna; Thunnus albacares	Thunnus albacares	99.18	99.68	99.84	100	Correct	Restaurant	Fresh
Žutoperajna tuna; Thunnus albacares	Thunnus albacares	99.69	98.61	99.84	100	Correct	Fish markets	Fresh
tuna filet; Thunnus albacares	Thunnus albacares	97.52	98.91	99.65	100	Partially Labeled	Retail chain	Frozen
Žutoperajna tuna; Thunnus albacares	Thunnus albacares	95.42	99.37	99.84	100	Correct	Retail chain	Frozen
Žutoperajna tuna; Thunnus albacares	Thunnus albacares	99.23	99.24	99.88	100	Correct	Retail chain	Frozen
Žutoperajna tuna; Thunnus albacares	Thunnus albacares	99.68	99	99.64	100	Correct	Retail chain	Frozen
Žutoperajna tuna; Thunnus albacares	Thunnus albacares	99.23	99.69	99.84	100	Correct	Restaurant	Fresh
tuna odrezak	Thunnus albacares	99.40	99.84	99.88	100	Partially Labeled	Retail chain	Frozen
Žutoperajna tuna; Thunnus albacares	Thunnus albacares	100	99.38	99.73	100	Correct	Retail chain	Frozen
Žutoperajna tuna; Thunnus albacares	Thunnus albacares	99.85	99.52	99.81	100	Correct	Retail chain	Frozen
tuna file; Thunnus albacares	Thunnus albacares	99.39	99.70	99.83	100	Partially Labeled	Retail chain	Frozen
Žutoperajna tuna; Thunnus albacares	Thunnus albacares	99.84	99.25	99.87	100	Correct	NA	NA
Žutoperajna tuna; Thunnus albacares	Thunnus albacares	99.70	75	100	NA	Correct	Retail chain	Frozen
Žutoperajna tuna; Thunnus albacares	Thunnus albacares	99.36	99.41	99.84	100	Correct	Retail chain	Frozen
Žutoperajna tuna; Thunnus albacares	Thunnus albacares	99.52	99.24	100	100	Correct	Retail chain	Frozen
Thunnus albacares	Thunnus albacares	99.69	99.84	100	100	Partially Labeled	Retail chain	Frozen
Žutoperajna tuna; Thunnus albacares	Thunnus albacares	100	99.84	100	100	Correct	Retail chain	Frozen
Žutoperajna tuna; Thunnus albacares	Thunnus albacares	99.54	86.30	100	100	Correct	Retail chain	Frozen
Premium Sashimi	Thunnus obesus	98.37	98.37	100	100	Partially Labeled	Retail chain	Frozen
Žutoperajna tuna; Thunnus albacares	Thunnus obesus	99.39	99.84	100	100	Mislabeled	Restaurant	Fresh
Plavoperajna tuna; Thunnus thynnus	Thunnus thynnus	99.70	99.39	100	100	Correct	Restaurant	Fresh
Plavoperajna tuna	Thunnus thynnus	99.09	99.89	97.9	99.86	Partially Labeled	Fish markets	Fresh
Plavoperajna tuna; Thunnus thynnus	Thunnus thynnus	99.85	100	99.84	100	Correct	NA	NA
tuna filet	Thunnus thynnus	99.21	NA	99.74	NA	Partially Labeled	Fish markets	Fresh
Thunnus thynnus	Thunnus thynnus	99.24	95.52	99.84	100	Partially Labeled	Restaurant	Fresh
Thunnus thynnus	Thunnus thynnus	99.69	99.52	99.83	100	Partially Labeled	Fish markets	Fresh
Žutoperajna tuna; Thunnus albacares	Thunnus thynnus	98.05	99.07	99.84	100	Mislabeled	Fish markets	Fresh
Plavoperajna tuna; Thunnus thynnus	Thunnus thynnus	96.87	99.85	99.86	100	Correct	NA	NA
Plavoperajna tuna; Thunnus thynnus	Thunnus thynnus	99.38	99.84	99.46	100	Correct	NA	NA
Plavoperajna tuna; Thunnus thynnus	Thunnus thynnus	98.46	99.69	99.48	100	Correct	NA	NA
Plavoperajna tuna; Thunnus thynnus	Thunnus thynnus	97.57	99.85	99.66	99.86	Correct	Retail chain	Frozen
Plavoperajna tuna; Thunnus thynnus	Thunnus thynnus	99.06	99.19	100	100	Correct	Fish markets	Fresh
Plavoperajna tuna; Thunnus thynnus	Thunnus thynnus	99.39	99.69	99.76	99.83	Correct	Restaurant	Fresh
Plavoperajna tuna; Thunnus thynnus	Thunnus thynnus	99.69	99.54	100	100	Correct	NA	NA
file tune; Thunnus thynnus	Thunnus thynnus	100	100	100	100	Partially Labeled	Retail chain	Frozen
Plavoperajna tuna; Thunnus thynnus	Thunnus thynnus	98.93	100	100	100	Correct	Retail chain	Frozen

## Sheet: Hake
Table S2. Hake samples obtained from Croatian market . The table shows declared name (Croatian name; Scientific name), the species identified by BLAST (https://www.ncbi.nlm.nih.gov/BLAST) and BOLD (https://v3.boldsystems.org/), the similarity between the amplified and the most similar sequence existing in GeneBank and BOLD (%) for two sets of primers, labeling status; correct/partially labeled/mi…
Declared Scientific Name	GenBank Result (BLAST)	% Identity (GenBank) F1R1	% Identity (GenBank) F2R2	% Identity (BOLD) F1R1	% Identity (BOLD) F2R2	Labelling	Sampling source	Level of proces
Oslić; Merluccius merluccious ili Merluccius hubbsi	Merluccius hubbsi	99.54	78.94	100	87.42	Partially Labeled	Fish markets	Fresh
Oslić; Merluccius hubbsi	Merluccius hubbsi	98.25	NA	99.25	88.74	Correct	Retail chain	Frozen
Oslić; Merluccius merluccious	Merluccius merluccious	99.55	83.71	100	99.78	Correct	Fish markets	Fresh
Oslić; Merluccius merluccious ili Merluccius hubbsi	Merluccius merluccious	99.40	NA	100	NA	Partially Labeled	Fishing vessels	Fresh
Oslić; Merluccius merluccious ili Merluccius hubbsi	Merluccius merluccious	99.10	98.95	100	99.67	Partially Labeled	Fishing vessels	Fresh
Oslić; Merluccius merluccious ili Merluccius hubbsi	Merluccius merluccious	99.70	NA	99.76	NA	Partially Labeled	Retail chain	Frozen
Oslić; Merluccius merluccious ili Merluccius hubbsi	Merluccius merluccious	99.40	NA	99.65	NA	Partially Labeled	Retail chain	Frozen
Oslić; Merluccius merluccious	Merluccius merluccious	99.55	98.97	99.85	100	Correct	Retail chain	Frozen
Merluccius merluccious ili Merluccius hubbsi	Merluccius merluccious	99.38	89.06	99.68	84.42	Partially Labeled	Fish markets	Fresh
Merluccius merluccious ili Merluccius hubbsi	Merluccius merluccious	99.50	NA	99.85	NA	Partially Labeled	NA	NA
Oslić; Merluccius merluccious ili Merluccius hubbsi	Merluccius merluccious	99.67	98.81	100	100	Partially Labeled	Fish markets	Fresh
Merluccius merluccious ili Merluccius hubbsi	Merluccius merluccious	99.23	98.81	99.53	100	Partially Labeled	NA	NA
Oslić; Merluccius merluccious ili Merluccius hubbsi	Merluccius merluccious	99.38	99.85	99.84	100	Partially Labeled	Fishing vessels	Fresh
Merluccius merluccious ili Merluccius hubbsi	Merluccius merluccious	99.54	98.07	99.84	99.82	Partially Labeled	Fishing vessels	Fresh
Merluccius merluccious ili Merluccius hubbsi	Merluccius merluccious	99.69	98.35	99.8	99.65	Partially Labeled	Fish markets	Fresh
Oslić; Merluccius merluccious ili Merluccius hubbsi	Merluccius merluccious	99.38	99.38	99.47	100	Partially Labeled	Fish markets	Fresh
Oslić; Merluccius merluccious ili Merluccius hubbsi	Merluccius merluccious	98.96	99.23	99.84	100	Partially Labeled	Fish markets	Fresh
Merluccius merluccious ili Merluccius hubbsi	Merluccius merluccious	98.41	NA	98.72	NA	Partially Labeled	NA	NA
Merluccius merluccious ili Merluccius hubbsi	Merluccius merluccious	98.25	NA	98.56	NA	Partially Labeled	NA	NA
Merluccius merluccious	Merluccius merluccious	98.76	97.98	99.37	92.64	Partially Labeled	Retail chain	Frozen
Merluccius merluccious ili Merluccius hubbsi	Merluccius merluccious	98.06	91.57	99.36	100	Partially Labeled	Retail chain	Frozen

## Sheet: Other
Table S 3. Other samples obtained from Croatian market . The table shows declared name (Croatian name; Scientific name), the species identified by BLAST (https://www.ncbi.nlm.nih.gov/BLAST) and BOLD (https://v3.boldsystems.org/), the similarity between the amplified and the most similar sequence existing in GeneBank and BOLD (%) for two sets of primers, labeling status; correct/partially labeled/…
Declared Scientific Name	GenBank Result (BLAST)	% Identity (GenBank) F1R1	% Identity (GenBank) F2R2	% Identity (BOLD) F1R1	% Identity (BOLD) F2R2	Labelling	Sampling source	Level of proces
Loligo vulgaris	Doryteuthis gahi	99.39	98.78	99.91	99.84	Mislabeled	Restaurant	Fresh
Doryteuthis gahi	Doryteuthis gahi	99.23	99.54	99.86	99.86	Partially Labeled	Restaurant	Fresh
Bakalar; Gadus morhua	Gadus morhua	NA	89.34	NA	98.67	Correct	Retail chain	Frozen
lignja; Loligo vulgaris	Loligo reynaudii	98.76	100	99.56	100	Mislabeled	NA	NA
Loligo vulgaris	Loligo vulgaris	99.69	99.69	100	99.56	Partially Labeled	Fish markets	Fresh
Loligo vulgaris	Loligo vulgaris	NA	99.87	99.67	100	Partially Labeled	Retail chain	Frozen
Loligo vulgaris	Loligo vulgaris	99.54	99.54	99.69	99.86	Partially Labeled	Fish markets	Fresh
squid; Loligo vulgaris	Loligo vulgaris	98.72	98.92	99.07	98.97	Correct	NA	NA
lignja; Loligo vulgaris	Loligo vulgaris	99.38	95.88	99.34	99.51	Correct	NA	NA
lignja; Loligo vulgaris	Loligo vulgaris	99.39	98.93	99.56	100	Correct	NA	NA
Lignja; Loligo vulgaris	Loligo vulgaris	NA	99.64	100	100	Correct	Retail chain	Frozen
Atlantski bakalar; Gadus morhua	Pagrus pagrus	98.13	NA	100	NA	Mislabeled	NA	NA
Škrpina; Scorpaena scrofa	Scorpaena scrofa	NA	99.22	NA	100	Correct	Fish markets	Fresh
Škrpina; Scorpaena scrofa	Scorpaena scrofa	99.54	99.69	100	100	Correct	Fish markets	Fresh
Škrpina; Scorpaena scrofa	Scorpaena scrofa	NA	99.69	NA	99.34	Correct	Fish markets	Fresh
Škrpina; Scorpaena scrofa	Scorpaena scrofa	NA	99.07	NA	99.86	Correct	Fishing vessels	Fresh
Škrpina; Scorpaena scrofa	Scorpaena scrofa	NA	99.54	NA	100	Correct	Fish markets	Fresh
Škrpina; Scorpaena scrofa	Scorpaena scrofa	NA	99.54	NA	100	Correct	Fish markets	Fresh
